# Supplementary material for: The Gambling Habits of University Students in Aragon, Spain: A Cross-Sectional Study
Source: Int J Environ Res Public Health. 2022 Apr 9;19(8):4553. doi: 10.3390/ijerph19084553 (PMC9024798; doi:10.3390/ijerph19084553)
Supplement: Supplementary file 1 [file ijerph-19-04553-s001.zip]

Archive with 1 entries (1 files):
- ijerph-1650713-supplementary.pdf
